# Supplementary material for: Commonly prescribed medicines antagonise anti-MRSA antibiotics and select for resistance
Source: Microbiology (Reading). 2026 Jul 2;172(7):001733. doi: 10.1099/mic.0.001733 (PMC13327645; doi:10.1099/mic.0.001733)
Supplement: Supplementary Material 2. [file mic-172-01733-s002.xlsx]

## Sheet: Supplementary Data of Figure 1
	Two-way ANOVA with Dunnett's multiple comparisons test of end timepoint
	Simvastatin
	No drug control vs. 6.25	0.0406	-0.2421 to 0.3233	No	ns	0.8464
	No drug control vs. 12.5	0.175	-0.08533 to 0.4354	No	ns	0.1596
	No drug control vs. 25	0.6539	0.4079 to 0.8999	Yes	**	0.0015
	No drug control vs. 50	0.7534	0.4423 to 1.065	Yes	**	0.0087
	No drug control vs. 100	0.7	0.4188 to 0.9812	Yes	**	0.0066
	Fluoxetine
	No drug control vs. 6.25	0.008033	-0.1670 to 0.1831	No	ns	0.9994
	No drug control vs. 12.5	0.07793	-0.1273 to 0.2831	No	ns	0.3223
	No drug control vs. 25	0.229	0.02829 to 0.4297	Yes	*	0.0325
	No drug control vs. 50	0.7187	0.5458 to 0.8915	Yes	***	0.0004
	No drug control vs. 100	0.7554	0.5266 to 0.9843	Yes	**	0.0048
	Amlodipine
	No drug control vs. 6.25	0.09877	-0.1047 to 0.3022	No	ns	0.2327
	No drug control vs. 12.5	0.1166	-0.1134 to 0.3466	No	ns	0.1827
	No drug control vs. 25	0.1089	-0.1170 to 0.3348	No	ns	0.2039
	No drug control vs. 50	0.2599	0.03460 to 0.4852	Yes	*	0.0315
	No drug control vs. 100	0.7592	0.5677 to 0.9507	Yes	**	0.0011

## Sheet: Supplementary Data of Figure 2
	Two-way ANOVA with Dunnett's multiple comparisons test of end timepoint
	Simvastatin vraX							Fluoxetine vraX							Amlodipine vraX
		Mean diff.	95.00% CI of diff.	Below threshold?	Summary	Adjusted P Value			Mean diff.	95.00% CI of diff.	Below threshold?	Summary	Adjusted P Value			Mean diff.	95.00% CI of diff.	Below threshold?	Summary	Adjusted P Value
	No drug vs. 12.5	82.33	-246.5 to 411.2	No	ns	0.5495		No drug vs. 12.5	-131	-268.2 to 6.152	No	ns	0.0569		No drug vs. 12.5	-540	-843.1 to -236.9	Yes	*	0.0154
	No drug vs. 25	154	-148.0 to 456.0	No	ns	0.1938		No drug vs. 25	-475	-1078 to 128.3	No	ns	0.0805		No drug vs. 25	-3116	-7226 to 994.3	No	ns	0.0844
	No drug vs. 50	246.3	-107.0 to 599.7	No	ns	0.1043		No drug vs. 50	-1542	-1773 to -1312	Yes	***	0.0004		No drug vs. 50	-2955	-6188 to 278.8	No	ns	0.0594
	No drug vs. 100	213.3	-236.5 to 663.2	No	ns	0.2077		No drug vs. 100	38.33	-57.43 to 134.1	No	ns	0.3163		No drug vs. 100	114.3	36.83 to 191.8	Yes	*	0.0176
	No drug vs. 200	224	-128.9 to 576.9	No	ns	0.1253		No drug vs. 200	142	56.48 to 227.5	Yes	**	0.009		No drug vs. 200	193.3	147.9 to 238.8	Yes	***	0.0003
	Simvastatin dltA							Fluoxetine dltA							Amodipine dltA
		Mean diff.	95.00% CI of diff.	Below threshold?	Summary	Adjusted P Value			Mean diff.	95.00% CI of diff.	Below threshold?	Summary	Adjusted P Value			Mean diff.	95.00% CI of diff.	Below threshold?	Summary	Adjusted P Value
	No drug vs. 6.25	-118.6	-597.2 to 360.0	No	ns	0.6966		No drug vs. 6.25	-308.1	-789.8 to 173.5	No	ns	0.1768		No drug vs. 6.25	-346.7	-920.0 to 226.5	No	ns	0.1978
	No drug vs. 12.5	-51.58	-522.1 to 418.9	No	ns	0.9756		No drug vs. 12.5	-454.4	-1166 to 257.3	No	ns	0.1559		No drug vs. 12.5	-566.1	-1379 to 246.9	No	ns	0.126
	No drug vs. 25	91.44	-425.6 to 608.5	No	ns	0.805		No drug vs. 25	-995.7	-1612 to -378.9	Yes	*	0.0117		No drug vs. 25	-644.4	-1518 to 229.2	No	ns	0.1077
	No drug vs. 50	156.3	-322.7 to 635.4	No	ns	0.6046		No drug vs. 50	-1118	-2037 to -198.4	Yes	*	0.0304		No drug vs. 50	-1561	-2645 to -477.3	Yes	*	0.0199
	No drug vs. 100	148.9	-334.4 to 632.1	No	ns	0.5467		No drug vs. 100	-1524	-1952 to -1096	Yes	***	0.0005		No drug vs. 100	-1441	-2082 to -800.2	Yes	**	0.0038
	Simvastatin recA							Fluoxetine recA							Amlodipine recA
		Mean diff.	95.00% CI of diff.	Below threshold?	Summary	Adjusted P Value			Mean diff.	95.00% CI of diff.	Below threshold?	Summary	Adjusted P Value			Mean diff.	95.00% CI of diff.	Below threshold?	Summary	Adjusted P Value
	No drug vs. 12.5	3912	1500 to 6324	Yes	*	0.0116		No drug vs. 12.5	2282	-2053 to 6617	No	ns	0.2263		No drug vs. 12.5	2884	-1204 to 6971	No	ns	0.1333
	No drug vs. 25	7341	1938 to 12743	Yes	*	0.0224		No drug vs. 25	2956	-1571 to 7483	No	ns	0.1337		No drug vs. 25	5596	737.6 to 10455	Yes	*	0.0368
	No drug vs. 50	6359	1656 to 11062	Yes	*	0.0218		No drug vs. 50	12923	8289 to 17558	Yes	**	0.004		No drug vs. 50	10507	5532 to 15482	Yes	*	0.01
	No drug vs. 100	7051	-2864 to 16966	No	ns	0.1029		No drug vs. 100	15183	9704 to 20662	Yes	**	0.0067		No drug vs. 100	14402	9000 to 19804	Yes	**	0.0073
	No drug vs. 200	7063	2508 to 11618	Yes	*	0.0145		No drug vs. 200	15560	10151 to 20969	Yes	**	0.006		No drug vs. 200	15281	9950 to 20611	Yes	**	0.0061

## Sheet: Supplementary Data of Figure 3
	Two-way ANOVA with Dunnett's multiple comparisons test of end timepoint
	Amlodipine sytox							Fluoxetine sytox							Simvastatin sytox
		Mean diff.	95.00% CI of diff.	Below threshold?	Summary	Adjusted P Value			Mean diff.	95.00% CI of diff.	Below threshold?	Summary	Adjusted P Value			Mean diff.	95.00% CI of diff.	Below threshold?	Summary	Adjusted P Value
	No drug vs. 25	-1.375	-14.17 to 11.42	No	ns	0.9864		No drug vs. 25	-1.408	-15.02 to 12.20	No	ns	0.9873		No drug vs. 25 μg/ml	-10.16	-32.45 to 12.14	No	ns	0.3092
	No drug vs. 50	-2.688	-15.73 to 10.36	No	ns	0.8664		No drug vs. 50	-1.712	-14.36 to 10.94	No	ns	0.966		No drug vs. 50 μg/ml	-31.9	-46.44 to -17.37	Yes	**	0.0097
	No drug vs. 100	-6.111	-20.59 to 8.365	No	ns	0.4226		No drug vs. 100	-8.76	-47.77 to 30.25	No	ns	0.6511		No drug vs. 100 μg/ml	-35.18	-46.83 to -23.52	Yes	**	0.0014
	No drug vs. 200	-425.9	-561.3 to -290.4	Yes	**	0.005		No drug vs. 200	-146	-583.4 to 291.4	No	ns	0.3376		No drug vs. 200 μg/ml	-40.41	-85.95 to 5.139	No	ns	0.0649
	No drug vs. 400	-427.3	-584.3 to -270.3	Yes	**	0.0067		No drug vs. 400	-425.7	-576.1 to -275.3	Yes	**	0.0063		No drug vs. 400 μg/ml	-33.34	-89.14 to 22.45	No	ns	0.1424

## Sheet: Supplementary Data of Figure 5
	Fluoxetine with Vancomyicin										Fluoxetine with Daptomycin
		0	0.03125	0.0625	0.125	0.25	0.5	1	2			0	0.03125	0.0625	0.125	0.25	0.5	1	2
	100	0.0516	0.0501	0.0631	0.0509	0.0503	0.0509	0.0506	0.0511		100	0.0556	0.0529	0.0536	0.0537	0.0527	0.0527	0.0537	0.0544
	50	0.0577	0.0597	0.1733	0.1846	0.0651	0.051	0.0503	0.0512		50	0.1601	0.1267	0.1166	0.1191	0.1223	0.1215	0.1218	0.0544
	25	0.2724	0.2156	0.165	0.2317	0.1923	0.1823	0.0498	0.051		25	0.4185	0.3686	0.3384	0.3046	0.349	0.3191	0.3205	0.0548
	12.5	0.352	0.3257	0.2991	0.365	0.2845	0.2652	0.0519	0.0515		12.5	0.5281	0.4279	0.3982	0.4107	0.4346	0.4096	0.3808	0.0541
	6.25	0.3989	0.3496	0.3058	0.3873	0.3012	0.3131	0.1128	0.0514		6.25	0.4932	0.4847	0.4773	0.4268	0.4718	0.4409	0.394	0.0554
	3.125	0.3883	0.3498	0.3307	0.3087	0.3684	0.2795	0.1987	0.0516		3.125	0.5041	0.4626	0.4588	0.4785	0.4877	0.4655	0.3656	0.0572
	1.5625	0.3824	0.3337	0.3184	0.339	0.3469	0.3101	0.0518	0.0509		1.5625	0.5673	0.455	0.4178	0.4125	0.4621	0.417	0.3846	0.0563
	0	0.3667	0.3702	0.3529	0.3704	0.36	0.3425	0.0508	0.0509		0	0.519	0.4787	0.4824	0.4659	0.4887	0.4355	0.3093	0.0561
	Simvastatin with Vancomycin										Simvastatin with Daptomycin
		0	0.03125	0.0625	0.125	0.25	0.5	1	2			0	0.03125	0.0625	0.125	0.25	0.5	1	2
	100	0.1184	0.1348	0.1388	0.1412	0.1562	0.1371	0.1535	0.146		100	0.1279	0.169	0.1703	0.1603	0.1831	0.1758	0.1648	0.1537
	50	0.068	0.0724	0.0728	0.0753	0.0758	0.0734	0.0767	0.0754		50	0.0622	0.0658	0.0609	0.0662	0.0647	0.0635	0.0658	0.0652
	25	0.1268	0.1157	0.0982	0.19	0.1334	0.081	0.0507	0.0513		25	0.3489	0.297	0.2597	0.256	0.2195	0.2103	0.0555	0.0543
	12.5	0.3743	0.2832	0.2445	0.2398	0.2658	0.2418	0.118	0.0505		12.5	0.4743	0.415	0.3359	0.3632	0.368	0.3537	0.2696	0.0545
	6.25	0.3882	0.3157	0.297	0.2742	0.2455	0.2542	0.0509	0.0504		6.25	0.4715	0.3902	0.3086	0.3339	0.3418	0.3272	0.2324	0.0546
	3.125	0.3973	0.3134	0.2777	0.2769	0.268	0.2569	0.0506	0.0512		3.125	0.4675	0.3859	0.3616	0.3623	0.3425	0.377	0.3363	0.0563
	1.5625	0.3939	0.3145	0.2879	0.2895	0.2839	0.2925	0.0518	0.0503		1.5625	0.4727	0.4188	0.3975	0.4055	0.4068	0.3917	0.2059	0.0556
	0	0.3711	0.339	0.344	0.3391	0.345	0.3545	0.0507	0.0507		0	0.449	0.4572	0.4658	0.4457	0.4597	0.3965	0.2103	0.0562
	Amlodipine with Vancomycin										Amlodipine with Daptomycin
		0	0.03125	0.0625	0.125	0.25	0.5	1	2			0	0.03125	0.0625	0.125	0.25	0.5	1	2
	100	0.0633	0.0632	0.1004	0.0584	0.0516	0.0502	0.05	0.0507		100	0.0744	0.0574	0.065	0.0591	0.0667	0.0587	0.0594	0.0558
	50	0.3039	0.305	0.3307	0.2964	0.2951	0.0534	0.052	0.0509		50	0.4147	0.4444	0.4321	0.3802	0.4293	0.4468	0.3384	0.0542
	25	0.3473	0.3497	0.3158	0.3239	0.304	0.2369	0.0503	0.0511		25	0.4093	0.4204	0.4295	0.4381	0.4539	0.3625	0.0936	0.0545
	12.5	0.3729	0.3417	0.3104	0.3043	0.3035	0.295	0.05	0.0507		12.5	0.4653	0.4232	0.4482	0.4297	0.4118	0.4016	0.1944	0.0534
	6.25	0.3625	0.3445	0.301	0.2764	0.2673	0.2867	0.0503	0.0493		6.25	0.4469	0.4567	0.419	0.3898	0.3495	0.3482	0.1115	0.0541
	3.125	0.3651	0.3363	0.3276	0.289	0.2761	0.2881	0.0616	0.0517		3.125	0.5109	0.4784	0.447	0.4779	0.4156	0.4154	0.1236	0.0559
	1.5625	0.3831	0.3587	0.3125	0.2971	0.3156	0.3248	0.1083	0.0529		1.5625	0.463	0.5043	0.4846	0.5464	0.5329	0.4938	0.059	0.0554
	0	0.3449	0.3536	0.3421	0.3682	0.3541	0.3458	0.0505	0.0509		0	0.4224	0.3764	0.3512	0.3604	0.4362	0.3312	0.0583	0.0574
